# Supplementary material for: Associations between tobacco smoking and mortality: a sex-stratified cohort analysis
Source: Eur J Public Health. 2025 Oct 24;35(6):1212–8. doi: 10.1093/eurpub/ckaf194 (PMC12707473; doi:10.1093/eurpub/ckaf194)
Supplement: ckaf194_Supplementary_Data [file ckaf194_supplementary_data.zip]

Archive with 3 entries (3 files):
- ejph-2025-02-om-0152-File004.docx
- ejph-2025-02-om-0152-File005.docx
- ejph-2025-02-om-0152-File006.docx
